# Supplementary material for: Beware of pharyngeal Fusobacterium nucleatum in COVID-19
Source: BMC Microbiol. 2021 Oct 11;21:277. doi: 10.1186/s12866-021-02336-6 (PMC8504566; doi:10.1186/s12866-021-02336-6)
Supplement: Supplementary file 1 — Additional file 1. [file 12866_2021_2336_MOESM1_ESM.xlsx]

## Sheet: Table S1
Table S1. Clinical features of enrolled patients and healthy subgroups (pharyngeal samples)
ID	COVID-19 Severity	Sex	Age (years)	Symptom onset	Sampling time	Sampling intervals (day)
P01	Moderate illness	Male	30	2020-11-02	2020-11-03	1
P02	Mild illness	Male	28	2020-10-31	2020-10-31	0
P03	Moderate illness	Male	36	2020-10-31	2020-10-31	0
P04	Moderate illness	Male	52	2020-11-02	2020-10-31	-2
P05	Moderate illness	Male	37	2020-10-28	2020-10-30	2
P06	Moderate illness	Male	50	2020-10-31	2020-11-02	2
P07	Moderate illness	Male	53	2020-11-04	2020-11-03	-1
P08	Mild illness	Male	12	2020-11-03	2020-11-04	1
P09	Moderate illness	Female	34	2020-11-03	2020-11-04	1
P10	Mild illness	Male	36	#N/A	2020-10-31	#N/A
P11	Moderate illness	Male	30	2020-11-02	2020-10-31	-2
P12	Moderate illness	Male	36	2020-10-31	2020-10-31	0
P13	Moderate illness	Male	50	2020-11-05	2020-11-05	0
P14	Moderate illness	Male	28	2020-11-04	2020-11-06	2
P15	Moderate illness	Male	39	2020-11-06	2020-11-07	1
P16	Moderate illness	Male	46	2020-10-30	2020-11-07	8
P17	Moderate illness	Male	47	2020-11-08	2020-11-08	0
P18	Asymptomatic infection	Female	5	2020-11-03	2020-11-05	2
P19	Asymptomatic infection	Male	27	2020-11-13	2020-11-13	0
P20	Moderate illness	Female	28	2020-02-26	2020-02-26	0
P21	Asymptomatic infection	Female	26	2020-02-15	2020-02-15	0
P22	Moderate illness	Male	23	2020-01-22	2020-02-19	28
P23	Mild illness	Female	48	2020-02-10	2020-02-19	9
P24	Asymptomatic infection	Female	30	2020-02-20	2020-02-20	0
P25	Moderate illness	Female	57	2020-02-09	2020-02-20	11
P26	Moderate illness	Male	51	2020-02-16	2020-02-16	0
P27	Moderate illness	Female	76	2020-02-16	2020-02-16	0
P28	Moderate illness	Male	41	2020-02-16	2020-02-16	0
H01		Female	32
H02		Female	30
H03		Female	25
H04		Female	36
H05		Male	46
H06		Male	55
H07		Male	49
H08		Female	47
H09		Male	42
H10		Male	45

## Sheet: Table S2
Table S2. Clinical features of enrolled patients and healthy subgroups (fecal samples)
ID	COVID-19 Severity	SARS-CoV-2 RNA detection	Sex	Age (years)	Symptom onset	Sampling time	Sampling intervals (day)
P01	Moderate illness	Positive	Male	49	2020-01-28	2020-02-04	7
P02	Moderate illness	Positive	Male	47	2020-01-30	2020-02-04	5
P03	Moderate illness	Positive	Female	76	2020-02-01	2020-02-04	3
P04	Moderate illness	Positive	Male	65	2020-01-28	2020-02-04	7
P05	Moderate illness	Negative	Male	23	2020-01-23	2020-02-04	12
P06	Moderate illness	Negative	Female	49	2020-01-27	2020-02-04	8
P07	Severe illness	Positive	Male	53	2020-01-28	2020-02-05	8
P08	Moderate illness	Positive	Male	44	2020-01-30	2020-02-05	6
P09	Moderate illness	Positive	Female	66	2020-01-31	2020-02-05	5
P10	Moderate illness	Negative	Female	29	2020-01-30	2020-02-05	6
P11	Mild illness	Positive	Male	36	2020-01-28	2020-02-04	7
P12	Severe illness	Positive	Female	70	2020-02-01	2020-02-05	4
P13	Mild illness	Positive	Male	43	2020-01-23	2020-02-05	13
P14	Severe illness	Positive	Male	48	2020-01-08	2020-02-05	28
P15	Moderate illness	Negative	Female	20	2020-01-17	2020-02-05	19
P16	Moderate illness	Negative	Male	34	2020-01-22	2020-02-05	14
P17	Moderate illness	Negative	Female	67	2020-01-24	2020-02-05	12
P18	Moderate illness	Negative	Female	42	2020-01-25	2020-02-05	11
P19	Moderate illness	Negative	Female	48	2020-01-26	2020-02-05	10
P20	Moderate illness	Positive	Male	20	2020-01-24	2020-02-13	20
P21	Moderate illness	Positive	Female	56	2020-02-12	2020-02-23	11
P22	Moderate illness	Positive	Female	68	2020-02-15	2020-02-23	8
P23	Moderate illness	Positive	Male	35	2020-01-23	2020-02-12	20
P24	Severe illness	Positive	Male	30	2020-01-14	2020-03-01	47
P25	Moderate illness	Positive	Female	56	2020-02-03	2020-02-14	11
P26	Moderate illness	Positive	Female	52	2020-02-08	2020-02-17	9
P27	Moderate illness	Positive	Female	46	2020-01-21	2020-02-21	31
P28	Moderate illness	Negative	Female	42	2020-02-14	2020-02-22	8
P29	Moderate illness	Negative	Female	56	2020-02-03	#N/A	#N/A
P30	Severe illness	Positive	Male	60	2020-01-29	2020-02-24	26
P31	Mild illness	Positive	Male	21	2020-02-05	2020-02-15	10
P32	Mild illness	Positive	Male	45	2020-02-05	2020-02-15	10
P33	Moderate illness	Positive	Female	30	2020-01-26	2020-02-17	22
P34	Asymptomatic infection	Positive	Female	61	2020-01-19	2020-02-22	34
P35	Asymptomatic infection	Positive	Male	20	2020-02-12	2020-02-24	12
P36	Asymptomatic infection	Positive	Male	39	#N/A	2020-03-01	#N/A
H01		Negative	Female	28
H02		Negative	Male	29
H03		Negative	Female	28
H04		Negative	Female	53
H05		Negative	Male	35
H06		Negative	Male	56
H07		Negative	Female	26
H08		Negative	Female	31
H09		Negative	Male	32
